# Supplementary material for: Overexpression of Reticulon 3 Enhances CNS Axon Regeneration and Functional Recovery after Traumatic Injury
Source: Cells. 2021 Aug 6;10(8):2015. doi: 10.3390/cells10082015 (PMC8395006; doi:10.3390/cells10082015)
Supplement: Supplementary file 1 [file cells-10-02015-s001.zip]

Archive with 2 entries (2 files):
- Source Data File 1.xlsx
- SUPPLEMENTARY MATERIALS.pdf
