# Supplementary material for: Overexpression of Reticulon 3 Enhances CNS Axon Regeneration and Functional Recovery after Traumatic Injury
Source: Cells. 2021 Aug 6;10(8):2015. doi: 10.3390/cells10082015 (PMC8395006; doi:10.3390/cells10082015)
Supplement: Supplementary file 1 [file cells-10-02015-s001.zip › Source Data File 1.xlsx]

## Sheet: Fig. 1
Fig. 1 source data
Fig. 1B							Fig. 1C
Repeat	DC	SN	pSN+DC				Repeat	DC	SN	pSN+DC
1	1.01	4.11	6.22				1	0.05	5.9	7.8
2	1	4.08	6.19				2	0.03	5.6	7.9
3	1.05	4.15	6.23				3	0.04	5.8	7.5
4	0.98	4.11	6.24				4	0.02	5.55	7.8
							Fig. 1E
							Repeat	Intact	DC	SN	pSN+DC
							1	14593	12508	19556	28999
							2	13981	12600	20100	32333
							3	14122	12001	20111	30022

## Sheet: Fig, 2
Figure 2 - Source data
Fig. 2C				Fig. 2E					Fig. 2F					Fig. 2G
Repeat	EGFP	RTN3			LF2000	EGFP	RTN3			LF2000	EGFP	RTN3			LF2000	EGFP	RTN3
1	7022	25600		Well					Well					Well
2	8124	28789		1	35	90	235		1	8	8	60		1	300	300	296
3	7546	27546		2	34	87	224		2	9	9	45		2	295	299	298
				3	44	77	240		3	10	8	53		3	300	298	295
				4	47	95	238		4	11	12	55		4	296	295	295
				5	45	99	224		5	12	12	55		5	300	296	295
				6	46	77	226		6	12	12	56		6	294	300	296
				7	35	75	224		7	9	12	62		7	293	295	295
				8	35	80	230		8	10	8	55		8	300	298	299
				9	36	77	240		9	10	9	58		9	298	300	297

## Sheet: Fig. 3
Fig. 3 source data
Fig. 3B					Fig. 3D
Well (n)	PEI	PEI-Empty	PEI-shRTN3		Repeat	PEI	PEI-Empty	PEI-shRTN3
1	1	1.1	0.18		1	28547	27899	3254
2	1.1	1.08	0.2		2	27589	28452	4255
3	1.05	1.05	0.19		3	28664	27456	3200
4	1.1	1.06	0.2
5	1.08	1.1	0.2
6	1.06	1.1	0.2
7	1.05	1.05	0.19
8	1.08	1.06	0.2
Fig. 3F					Fig. 3G					Fig. 3H
Well	PEI	PEI+shGFP	PEI+shRTN3		Well	PEI	PEI+shGFP	PEI+shRTN3		Well	PEI	PEI+shGFP	PEI+shRTN3
1	450	452	20		1	80	81	15		1	295	300	299
2	415	450	18		2	79	88	21		2	300	304	298
3	451	465	17		3	77	75	15		3	301	305	298
4	475	425	19		4	84	85	14		4	305	299	295
5	456	445	22		5	75	77	12		5	295	295	301
6	465	458	22		6	77	78	14		6	298	295	305
7	465	470	21		7	84	81	15		7	299	301	295
8	423	455	22		8	85	84	16		8	300	301	303
9	452	465	20		9	83	82	15		9	298	299	299

## Sheet: Fig. 4
Fig. 4 Source data
Fig. 4B
Well	DC+PEI-EGFP	pSN+DC+PEI-EGFP	pSN+DC+PEI-RTN3			Fig. 4D
1	0.08	7.5	17.8			Repeat	pSN+DC+PEI-EGFP	pSN+DC+PEI-RTN3
2	0.05	7.7	18			1	15000	37255
3	0.08	8	18.5			2	14889	37898
4	0.09	7.4	18.2			3	15876	36542
5	0.09	7.5	17.5
6	0.08	7.6	17.6
7	0.09	7.2	17.8
8	0.09	7.3	17.3
Fig. 4F						Fig. 4G
Well	DC+PEI-EGFP	pSN+DC+PEI-EGFP	pSN+DC+PEI-RTN3			Well	DC+PEI-EGFP	pSN+DC+PEI-EGFP	pSN+DC+PEI-RTN3
1	15	134	450			1	5	30	90
2	12	114	490			2	4	35	83
3	18	135	470			3	2	34	79
4	10	132	444			4	7	28	88
5	14	130	434			5	5	39	84
6	15	128	400			6	6	34	70
7	12	135	421			7	5	32	88
8	15	125	432			8	6	35	90

## Sheet: Fig. 5
Fig. 5K
Well	pSN+DC+PEI-RTN3	pSN+DC+PEI-RTN3-siEGFP	pSN+DC+PEI-RTN3+siProtrudin	pSN+DC+PEI-RTN3+siFYCO1	pSN+DC+PEI-RTN3+siRAB7	pSN+DC+PEI-RTN3+SYT7
1	465	460	34	42	55	30
2	460	471	33	40	50	25
3	470	468	32	41	57	24
4	456	465	34	42	56	38
5	455	466	35	38	58	36
6	475	475	36	45	60	32
7	485	472	36	38	60	34
8	456	482	34	45	55	25
9	465	485	33	42	54	28
Fig. 5L
Well	pSN+DC+PEI-RTN3	pSN+DC+PEI-RTN3-siEGFP	pSN+DC+PEI-RTN3+siProtrudin	pSN+DC+PEI-RTN3+siFYCO1	pSN+DC+PEI-RTN3+siRAB7	pSN+DC+PEI-RTN3+SYT7
1	299	298	298	298	300	298
2	301	300	299	299	301	298
3	300	301	299	299	300	298
4	301	298	300	299	300	298
5	298	302	300	299	295	300
6	295	300	300	300	299	301
7	298	300	298	301	298	302
8	299	300	295	300	298	300
9	299	295	299	300	295	301

## Sheet: Fig. 6
Fig. 6 source data
Fig. 6B
Distance (mm)	-4					-2					0				2				4				6
Animal	DCC	DC+PEI	pSN+DC+PEI	pSN+DC+PEI-RTN3	pSN+DC+PEI-RTN3+shProtrudin	DCC	DC+PEI	pSN+DC+PEI	pSN+DC+PEI-RTN3	pSN+DC+PEI-RTN3+shProtrudin	DCC	DC+PEI	pSN+DC+PEI	pSN+DC+PEI-RTN3	pSN+DC+PEI-RTN3+shProtrudin	DCC	DC+PEI	pSN+DC+PEI	pSN+DC+PEI-RTN3	pSN+DC+PEI-RTN3+shProtrudin	DCC	DC+PEI	pSN+DC+PEI	pSN+DC+PEI-RTN3	pSN+DC+PEI-RTN3+shProtrudin	DCC	DC+PEI	pSN+DC+PEI	pSN+DC+PEI-RTN3	pSN+DC+PEI-RTN3+shProtrudin
1	100	100	101	100	100	85	85	84	85	85	0	5	0	40	0	0	2	4	25	0	0	3	5	20	0	0	0	8	14	0
2	101	101	100	101	100	90	90	87	90	80	0	8	0	32	0	0	3	5	22	0	0	2	8	20	0	0	0	0	12	0
3	100	100	102	102	100	84	79	79	82	87	0	7	0	30	0	0	5	2	25	0	0	2	5	19	0	0	0	0	14	0
4	100	101	100	99	100	78	88	77	80	83	0	5	0	33	0	0	2	3	20	0	0	3	6	18	0	0	0	0	18	0
5	100	100	101	100	100	79	89	82	89	80	0	6	0	35	0	0	3	4	24	0	0	2	7	10	0	0	0	0	11	0
6	100	100	100	100	100	88	85	80	82	81	0	5	0	29	0	0	2	5	25	0	0	3	5	19	0	0	0	0	18	0
7	101	100	100	100	100	85	85	80	85	85	0	5	0	33	0	0	2	5	24	0	0	3	7	21	0	0	0	0	12	0
8	100	101	100	101	100	87	88	82	82	87	0	6	0	32	0	0	3	5	23	0	0	2	7	22	0	0	0	0	15	0
9	100	100	100	100	100	83	87	78	80	85	0	7	0	32	0	0	3	4	22	0	0	3	5	18	0	0	0	0	15	0
10	100	100	101	100	100	79	88	77	85	80	0	6	0	30	0	0	2	3	24	0	0	3	6	19	0	0	0	0	16	0
11	100	101	100	100	101	80	84	79	86	80	0	7	0	39	0	0	2	4	25	0	0	3	6	19	0	0	0	0	14	0
12	100	100	100	100	100	81	79	83	88	81	0	7	0	42	0	0	2	4	23	0	0	2	7	17	0	0	0	0	15	0
13	100	100	100	100	100	82	80	85	88	82	0	5	0	31	0	0	4	3	23	0	0	2	7	16	0	0	0	0	12	0
14	100	100	100	100	100	87	80	88	87	83	0	6	0	32	0	0	2	4	24	0	0	2	6	16	0	0	0	0	15	0
15	100	100	100	100	100	88	82	85	88	84	0	5	0	33	0	0	4	4	24	0	0	2	6	16	0	0	0	0	16	0
16	100	101	100	101	101	79	81	79	85	86	0	6	0	29	0	0	4	4	24	0	0	3	5	17	0	0	0	0	16	0
17	100	101	100	100	100	79	82	77	82	79	0	5	0	33	0	0	3	3	24	0	0	3	5	16	0	0	0	0	16	0
18	100	100	100	100	101	83	83	78	80	80	0	7	0	32	0	0	3	3	23	0	0	2	5	15	0	0	0	0	12	0

## Sheet: Fig. 7
Fig. 7 Source data
Fig. 7B
Animal	Sham						DC+PEI-EGFP						pSN+DC+PEI-EGFP						pSN+DC+PEI-RTN3						pSN+DC+PEI-RTN3+shEGFP						pSN+DC+PEI-RTN3+shProtrudin
1	0.2	0.4	0.6	0.8	1	1.1	0.2	0.4	0.6	0.8	1	1.1	0.2	0.4	0.6	0.8	1	1.1	0.2	0.4	0.6	0.8	1	1.1	0.2	0.4	0.6	0.8	1	1.1	0.2	0.4	0.6	0.8	1	1.1
2	0	0.8	1.5	2.2	2.7	2.8	0	0.02	0.08	0.05	0.02	0.03	0	0.2	0.32	0.42	0.52	0.55	0	0.55	0.98	1.4	1.85	1.95	0	0.58	0.99	1.35	1.8	2	0	0.02	0.05	0.05	0.05	0.05
3	0	0.8	1.6	2.3	2.8	2.9	0	0.03	0.07	0.04	0.03	0.04	0	0.2	0.32	0.45	0.55	0.6	0	0.55	0.99	1.45	1.9	2	0	0.55	0.9	1.3	1.79	2	0	0.02	0.03	0.05	0.02	0.05
4	0	0.75	1.4	2.2	2.75	2.85	0	0.02	0.08	0.06	0.02	0.02	0	0.2	0.35	0.4	0.6	0.6	0	0.6	1	1.4	1.8	2	0	0.59	1	1.4	1.8	2	0	0.03	0.03	0.03	0.02	0.03
5	0	0.77	1.6	2.25	2.65	2.75	0	0.02	0.06	0.04	0.02	0.03	0	0.3	0.35	0.4	0.5	0.61	0	0.6	1	1.4	1.9	2	0	0.6	1	1.45	1.8	2	0	0.03	0.03	0.02	0.05	0.02
6	0	0.7	1.5	2.1	2.85	2.75	0	0.03	0.08	0.05	0.02	0.04	0	0.2	0.35	0.45	0.5	0.55	0	0.65	1	1.5	1.9	2	0	0.6	1	1.42	1.9	1.78	0	0.03	0.03	0.03	0.03	0.02
7	0	0.8	1.4	2	2.67	2.7	0	0.02	0.09	0.06	0.02	0.03	0	0.15	0.4	0.5	0.58	0.5	0	0.45	0.95	1.45	1.8	2	0	0.6	0.95	1.4	1.9	1.9	0	0.02	0.02	0.02	0.02	0.03
8	0	0.8	1.5	2.1	2.75	2.8	0	0.02	0.08	0.07	0.03	0.03	0	0.18	0.3	0.45	0.56	0.5	0	0.45	1	1.43	1.75	1.75	0	0.5	1	1.4	1.9	1.85	0	0.02	0.03	0.03	0.02	0.03
9	0	0.85	1.4	2.05	2.75	2.7	0	0.03	0.09	0.06	0.02	0.04	0	0.1	0.3	0.44	0.55	0.5	0	0.5	0.9	1.35	1.75	1.8	0	0.55	1	1.35	1.8	2	0	0.02	0.03	0.02	0.03	0.03
10	0	0.85	1.4	2.2	2.8	2.8	0	0.01	0.09	0.07	0.03	0.03	0	0.2	0.25	0.4	0.5	0.6	0	0.5	0.9	1.3	1.85	2.1	0	0.55	1	1.39	1.8	2	0	0.03	0.03	0.04	0.02	0.03
11	0	0.85	1.5	2.3	2.7	2.75	0	0.03	0.08	0.05	0.02	0.02	0	0.2	0.3	0.4	0.53	0.6	0	0.6	0.95	1.4	1.9	1.9	0	0.58		1.4	1.8	2	0	0.03	0.03	0.02	0.03	0.02
12	0	0.85	1.6	2.32	2.7	2.8	0	0.02	0.07	0.04	0.02	0.03	0	0.2	0.4	0.4	0.56	0.6	0	0.6	1	1.35	1.9	1.9	0	0.6	1.99	1.4	1.8	2	0	0.02	0.03	0.02	0.02	0.03
13	0	0.85	1.55	2.35	2.7	2.9	0	0.03	0.06	0.04	0.0225	0.03	0	0.2	0.3	0.45	0.5	0.55	0	0.6	1	1.4	1.9	2	0	0.55	1	1.4	1.75	1.9	0	0.03	0.03	0.03	0.03	0.02
14	0	0.78	1.54	2.25	2.8	2.8	0	0.03	0.09	0.04	0.025	0.02	0	0.2	0.3	0.4	0.52	0.5	0	0.5	1	1.4	1.85	2	0	0.5	1	1.4	1.78	1.8	0	0.02	0.02	0.02	0.02	0.03
15	0	0.7	1.65	2.2	2.6	2.8	0	0.02	0.09	0.045	0.02	0.025	0	0.2	0.3	0.4	0.5	0.5	0	0.6	1	1.4	1.85	1.9	0	0.45	1	1.4	1.7	2	0	0.03	0.02	0.03	0.03	0.05
16	0	0.8	1.45	2.2	2.5	2.85	0	0.02	0.09	0.05	0.02	0.03	0	0.2	0.3	0.4	0.5	0.5	0	0.55	1	1.4	1.95	1.9	0	0.45	1	1.4	1.9	2	0	0.03	0.03	0.03	0.02	0.03
17	0	0.8	1.55	2.2	2.7	2.85	0	0.03	0.095	0.05	0.01	0.03	0	0.3	0.3	0.4	0.45	0.6	0	0.5	1	1.4	1.75	1.95	0	0.55	1	1.4	1.9	2	0	0.02	0.02	0.02	0.03	0.02
18	0	0.85	1.4	2.1	2.5	2.85	0	0.03	0.07	0.04	0.01	0.047	0	0.2	0.3	0.4	0.45	0.5	0	0.55	1	1.4	1.85	2	0	0.55	1	1.4	1.9	2	0	0.02	0.05	0.03	0.02	0.03
Fig. 7C
Animal	Sham	DC+PEI-EGFP	pSN+DC+PEI-EGFP	pSN+DC+PEI-RTN3	pSN+DC+PEI-RTN3+shEGFP	pSN+DC+PEI-RTN3+shProtrudin
1	0.7	0.06	0.15	0.48	0.45	0.05
2	0.8	0.05	0.11	0.5	0.45	0.05
3	0.75	0.06	0.14	0.55	0.5	0.03
4	0.75	0.05	0.14	0.52	0.45	0.04
5	0.8	0.065	0.15	0.45	0.5	0.05
6	0.75	0.06	0.16	0.47	0.52	0.03
7	0.65	0.07	0.14	0.45	0.51	0.06
8	0.65	0.056	0.15	0.45	0.51	0.05
9	0.6	0.07	0.16	0.42	0.45	0.06
10	0.6	0.06	0.18	0.41	0.42	0.06
11	0.6	0.06	0.19	0.4	0.4	0.06
12	0.6	0.075	0.17	0.5	0.5	0.06
13	0.7	0.08	0.14	0.5	0.5	0.05
14	0.7	0.05	0.16	0.55	0.57	0.06
15	0.7	0.06	0.15	0.5	0.55	0.05
16	0.7	0.065	0.14	0.45	0.55	0.05
17	0.75	0.05	0.15	0.5	0.5	0.04
18	0.8	0.055	0.14	0.55	0.55	0.05
Fig. 7D				Sham										DC+PEI-EGFP										pSN+DC+PEI-EGFP										pSN+DC+PEI-RTN3										pSN+DC+PEI-RTN3+shEGFP
Animal	Baseline	2 days	1 week	2 weeks	3 weeks	4 weeks	5 weeks	6 weeks		Animal	Baseline	2 days	1 week	2 weeks	3 weeks	4 weeks	5 weeks	6 weeks		Animal	Baseline	2 days	1 week	2 weeks	3 weeks	4 weeks	5 weeks	6 weeks		Animal	Baseline	2 days	1 week	2 weeks	3 weeks	4 weeks	5 weeks	6 weeks		Animal	Baseline	2 days	1 week	2 weeks	3 weeks	4 weeks	5 weeks	6 weeks
1	20	18	22	22	20	25	20	20		1	25	75	70	55	45	38	33	32		1	25	75	60	48	38	30	30	28		1	24	55	43	32	30	18	20	20		1	25	40	40	30	25	20	20	20
2	22	17	21	21	19	20	19	22		2	27	80	67	50	48	37	33	33		2	27	70	60	40	40	28	32	25		2	24	54	45	35	22	22	25	22		2	25	45	40	30	22	20	22	21
3	21	19	20	20	20	19	20	25		3	23	82	65	55	44	45	36	32		3	23	70	58	45	35	35	30	25		3	29	49	42	30	32	20	24	20		3	29	55	44	35	30	18	22	21
4	20	21	18	16	25	20	20	22		4	22	77	70	58	53	40	42	32		4	22	65	55	48	32	34	30	25		4	29	50	44	32	25	22	20	20		4	24	55	44	35	30	22	22	21
5	25	16	15	15	22	25	22	23		5	26	74	65	62	48	39	32	33		5	26	72	60	47	40	34	28	30		5	22	40	40	30	29	26	22	20		5	22	45	40	35	22	26	25	21
6	22	12	14	14	21	22	25	20		6	28	73	66	53	47	42	35	28		6	28	70	52	45	42	35	25	28		6	23	48	40	34	21	29	25	22		6	23	48	40	35	25	29	25	22
7	21	15	18	18	20	24	19	21		7	27	77	70	55	50	39	35	30		7	25	68	58	42	41	28	28	25		7	23	50	41	32	21	21	21	20		7	23	50	41	30	31	21	24	21
8	22	18	18	18	22	25	20	21		8	25	75	65	52	51	40	36	31		8	27	68	57	41	35	30	27	24		8	25	55	42	35	22	22	22	21		8	25	55	42	30	25	22	21	21
10	21	15	17	19	22	22	21	22		10	24	75	67	50	45	41	35	32		10	24	67	58	44	38	31	28	26		10	24	52	40	36	30	24	22	21		10	25	52	40	35	30	24	22	22
11	21	19	18	20	19	23	22	23		11	27	78	68	55	45	40	34	33		11	25	70	58	45	38	30	32	27		11	26	52	40	34	32	24	25	22		11	26	51	40	35	32	24	25	21
12	22	18	18	21	20	20	21	21		12	25	78	68	56	48	43	36	31		12	25	71	58	48	39	30	31	28		12	28	51	44	37	25	25	25	21		12	25	51	44	37	25	25	25	20
13	21	16	18	20	21	22	23	23		13	26	76	67	55	48	38	35	34		13	24	71	60	48	41	33	30	29		13	28	50	42	38	26	21	23	21		13	28	52	45	38	26	21	23	20
14	22	15	18	15	21	20	22	22		14	25	78	65	56	47	38	36	33		14	28	72	55	48	35	36	30	28		14	25	48	45	42	26	20	22	21		14	25	48	45	42	25	20	22	21
15	22	18	19	14	22	20	21	23		15	25	78	65	58	45	39	36	32		15	25	72	61	45	40	35	25	28		15	23	49	43	37	28	23	24	20		15	23	49	42	35	32	23	25	20
16	22	18	16	15	22	22	20	23		16	24	75	68	55	55	41	34	31		16	25	71	55	49	35	35	30	26		16	25	48	42	40	29	22	22	20		16	25	50	41	40	32	22	25	21
17	22	18	21	18	22	22	22	22		17	24	78	68	56	45	40	35	30		17	24	72	58	46	40	35	32	26		17	24	45	43	35	30	25	23	20		17	24	45	40	37	30	25	22	20
18	22	18	21	21	22	21	21	23		18	24	77	67	55		42	35	31		18	24	72	55	45	35	36	31	28		18	25	44	43	32	25	25	22	20		18	25	44	43	35	25	25	21	20
Fig. 7E			Sham										DC+PEI-EGFP										pSN+DC+PEI-EGFP										pSN+DC+PEI-RTN3											pSN+DC+PEI-RTN3+shEGFP
Animal	Baseline	2 days	1 week	2 weeks	3 weeks	4 weeks	5 weeks	6 weeks		Animal	Baseline	2 days	1 week	2 weeks	3 weeks	4 weeks	5 weeks	6 weeks		Animal	Baseline	2 days	1 week	2 weeks	3 weeks	4 weeks	5 weeks	6 weeks		Animal	Baseline	2 days	1 week	2 weeks	3 weeks	4 weeks	5 weeks	6 weeks		Animal	Baseline	2 days	1 week	2 weeks	3 weeks	4 weeks	5 weeks	6 weeks
1	0	0.11	0.06	0	0	0	0	0		1	0	0.65	0.4	0.33	0.22	0.15	0.12	0.05		1	0	0.55	0.34	0.22	0.15	0.1	0.05	0.05		1	0	0.4	0.17	0.11	0.04	0	0	0		1	0	0.34	0.15	0.12	0.03	0	0	0
2	0	0.05	0.05	0	0	0	0	0		2	0	0.54	0.4	0.38	0.25	0.18	0.18	0.04		2	0	0.55	0.4	0.25	0.14	0.08	0.04	0.02		2	0	0.4	0.18	0.11	0.04	0	0	0		2	0	0.34	0.18	0.11	0.05	0	0	0
3	0	0.11	0.02	0	0	0	0	0		3	0	0.55	0.42	0.22	0.2	0.16	0.08	0.11		3	0	0.55	0.33	0.2	0.1	0.1	0.09	0.06		3	0	0.4	0.13	0.12	0.04	0	0	0		3	0	0.35	0.15	0.08	0.03	0	0	0
4	0	0.05	0.06	0	0	0	0	0		4	0	0.48	0.44	0.22	0.18	0.1	0.07	0.15		4	0	0.55	0.32	0.18	0.12	0.07	0.07	0.05		4	0	0.35	0.15	0.09	0.02	0	0	0		4	0	0.3	0.14	0.05	0.02	0	0	0
5	0	0.13	0.02	0	0	0	0	0		5	0	0.59	0.37	0.3	0.17	0.09	0.09	0.1		5	0	0.59	0.37	0.15	0.15	0.05	0.04	0.07		5	0	0.35	0.25	0.1	0.02	0	0	0		5	0	0.29	0.25	0.1	0.02	0	0	0
6	0	0.11	0.03	0	0	0	0	0		6	0	0.59	0.35	0.18	0.15	0.12	0.08	0.05		6	0	0.59	0.35	0.24	0.1	0.08	0.07	0.04		6	0	0.4	0.22	0.11	0.04	0	0	0		6	0	0.4	0.22	0.11	0.04	0	0	0
7	0	0.08	0.03	0	0	0	0	0		7	0	0.58	0.38	0.2	0.2	0.15	0.1	0.12		7	0	0.56	0.35	0.21	0.11	0.075	0.08	0.07		7	0	0.35	0.18	0.09	0.02	0	0	0		7	0	0.35	0.18	0.09	0.02	0	0	0
8	0	0.09	0.04	0	0	0	0	0		8	0	0.59	0.37	0.21	0.22	0.12	0.11	0.11		8	0	0.57	0.35	0.22	0.12	0.08	0.06	0.04		8	0	0.36	0.2	0.09	0.02	0	0	0		8	0	0.36	0.19	0.09	0.02	0	0	0
10	0	0.11	0.02	0	0	0	0	0		10	0	0.52	0.4	0.25	0.2	0.13	0.1	0.08		10	0	0.58	0.32	0.21	0.1	0.08	0.05	0.06		10	0	0.37	0.2	0.1	0.02	0	0	0		10	0	0.37	0.2	0.1	0.03	0	0	0
11	0	0.12	0.03	0	0	0	0	0		11	0	0.55	0.41	0.26	0.23	0.15	0.12	0.05		11	0	0.59	0.35	0.23	0.12	0.09	0.06	0.04		11	0	0.4	0.21	0.11	0.02	0	0	0		11	0	0.4	0.21	0.11	0.02	0	0	0
12	0	0.11	0.04	0	0	0	0	0		12	0	0.56	0.42	0.3	0.24	0.16	0.13	0.1		12	0	0.55	0.35	0.19	0.13	0.1	0.06	0.03		12	0	0.4	0.2	0.01	0.03	0	0	0		12	0	0.4	0.2	0.09	0.03	0	0	0
13	0	0.08	0.05	0	0	0	0	0		13	0	0.54	0.43	0.3	0.18	0.13	0.09	0.08		13	0	0.55	0.38	0.2	0.12	0.1	0.06	0.05		13	0	0.3	0.18	0.09	0.03	0	0	0		13	0	0.25	0.19	0.09	0.03	0	0	0
14	0	0.09	0.06	0	0	0	0	0		14	0	0.56	0.39	0.3	0.19	0.13	0.08	0.06		14	0	0.56	0.36	0.21	0.1	0.08	0.07	0.06		14	0	0.3	0.15	0.08	0.04	0	0	0		14	0	0.25	0.19	0.08	0.04	0	0	0
15	0	0.08	0.05	0	0	0	0	0		15	0	0.59	0.39	0.3	0.2	0.14	0.1	0.1		15	0	0.58	0.38	0.21	0.14	0.08	0.05	0.05		15	0	0.25	0.18	0.1	0.03	0	0	0		15	0	0.4	0.18	0.1	0.02	0	0	0
16	0	0.09	0.06	0	0	0	0	0		16	0	0.59	0.4	0.3	0.2	0.13	0.1	0.08		16	0	0.57	0.34	0.22	0.15	0.09	0.08	0.03		16	0	0.25	0.15	0.11	0.03	0	0	0		16	0	0.29	0.15	0.11	0.03	0	0	0
17	0	0.09	0.02	0	0	0	0	0		17	0	0.6	0.39	0.3	0.18	0.13	0.12	0.05		17	0	0.58	0.4	0.18	0.15	0.07	0.05	0.05		17	0	0.36	0.2	0.11	0.03	0	0	0		17	0	0.36	0.14	0.11	0.03	0	0	0
18	0	0.09	0.04	0	0	0	0	0		18	0	0.56	0.4	0.35	0.17	0.12	0.08	0.08		18	0	0.59	0.35	0.19	0.15	0.075	0.06	0.06		18	0	0.3	0.18	0.1	0.02	0	0	0		18	0	0.29	0.16	0.09	0.03	0	0	0
[truncated: 9 more columns]

## Sheet: Fig. 8
Fig. 8 Source data
Fig. 8B
Repeat	ONC+shRGFP	ONC+RTN3+shEGFP	ONC+RTN3+shProtrudin
1	10223	27566	28556
2	9856	25669	26556
3	9598	28788	26334
Fig. 8F
Distance from lesion (mm)	0.2			0.5			1			1.5			2			2.5			3			4
Optic nerve	ONC+shEGFP	ONC+RTN3+shEGFP	ONC+RTN3+shProtrudin	ONC+shEGFP	ONC+RTN3+shEGFP	ONC+RTN3+shProtrudin	ONC+shEGFP	ONC+RTN3+shEGFP	ONC+RTN3+shProtrudin	ONC+shEGFP	ONC+RTN3+shEGFP	ONC+RTN3+shProtrudin	ONC+shEGFP	ONC+RTN3+shEGFP	ONC+RTN3+shProtrudin	ONC+shEGFP	ONC+RTN3+shEGFP	ONC+RTN3+shProtrudin	ONC+shEGFP	ONC+RTN3+shEGFP	ONC+RTN3+shProtrudin	ONC+shEGFP	ONC+RTN3+shEGFP	ONC+RTN3+shProtrudin
1	25	600	25	10	500	10	2	189	5	0	56	0	0	11	0	0	10	0	0	3	0	0	0	0
2	22	900	25	5	550	15	5	150	3	0	58	0	0	10	0	0	8	0	0	2	0	0	0	0
3	24	850	30	8	600	12	3	157	3	0	75	0	0	12	0	0	9	0	0	5	0	0	0	0
4	23	800	32	9	458	13	2	178	5	0	50	0	0	11	0	0	8	0	0	4	0	0	0	0
5	20	650	25	6	556	15	2	185	3	0	45	0	0	14	0	0	9	0	0	3	0	0	0	0
6	18	662	21	7	527	14	5	189	3	0	45	0	0	14	0	0	6	0	0	2	0	0	0	0
7	21	645	20	5	576	11	3	145	5	0	46	0	0	15	0	0	8	0	0	3	0	0	0	0
8	22	603	21	8	567	12	3	165	3	0	48	0	0	12	0	0	9	0	0	0	0	0	0	0
9	22	750	22	8	550	12	4	155	3	0	50	0	0	11	0	0	8	0	0	3	0	0	0	0
10	25	700	26	7	520	15	3	170	4	0	55	0	0	10	0	0	9	0	0	3	0	0	0	0
11	20	689	28	7	545	12	3	180	4	0	51	0	0	11	0	0	8	0	0	2	0	0	0	0
12	20	712	23	7	550	12	3	175	4	0	55	0	0	10	0	0	8	0	0	3	0	0	0	0
Fig. 8H
Animal	Intact	ONC+shEGFP	ONC+RTN3+shEGFP	ONC+RTN3+shProtrudin
1	2425	500	1200	1423
2	2254	422	1500	1452
3	2566	425	1223	1200
4	2457	450	1500	1244
5	2455	457	1145	1256
6	2122	445	1165	1325
7	2452	475	1156	1356
8	2233	452	1202	1423
9	2436	423	1212	1202
10	2133	412	1500	1200
11	2321	435	1300	1125
12	2145	462	1422	1233
Fig. 8J
Animal	Untreated	ONC+shEGFP	ONC+RTN3+shEGFP	ONC+RTN3+shProtrudin
1	62	18	50	15
2	65	15	40	15
3	66	20	45	16
4	60	21	42	20
5	66	22	50	16
6	55	16	45	18
7	58	18	50	18
8	65	19	40	20
9	65	18	50	18
10	55	19	52	19
11	65	18	42	20
12	65	18	42	21

## Sheet: Fig. S1
Fig. S1 Source data
						PEI-shRTN3
Wells	Untreated	PEI	PEI-EGFP	0.5	1	2	3	4
1	1.05	1.01	1	0.7	0.55	0.19	0.18	0.2
2	1.02	1.11	1.05	0.667	0.45	0.2	0.2	0.19
3	1.1	1.1	1.1	0.68	0.5	0.18	0.2	0.2
4	1.1	1	1.05	0.81	0.54	0.24	0.22	0.22
5	1	1.1	1	0.75	0.55	0.2	0.2	0.2
6	1.1	1.15	1.1	0.65	0.5	0.2	0.25	0.25
7	1.2	1	1	0.75	0.56	0.2	0.18	0.18
8	1	1	1.1	0.65	0.5	0.19	0.19	0.18
9	1	1	1.1	0.8	0.55	0.2	0.2	0.2

## Sheet: Fig. S2
Fig. S2 Source data
Fig. S2D					Fig. S2E					Fig. 22F
Well	PEI	PEI+EGFP	PEI+RTN3		Well	PEI	PEI+EGFP	PEI+RTN3		Well	PEI	PEI+EGFP	PEI+RTN3
1	125	135	480		1	37	38	85		1	295	300	299
2	122	150	490		2	45	45	95		2	300	301	300
3	125	145	500		3	43	45	99		3	302	298	301
4	130	135	485		4	42	45	95		4	299	299	301
5	134	153	476		5	40	35	78		5	298	299	299
6	125	145	465		6	34	35	78		6	298	298	298
7	125	144	485		7	35	35	78		7	299	295	298
8	155	140	476		8	36	32	82		8	296	298	298
9	132	135	466		9	38	32	85		9	298	297	297

[truncated: 4 more sheets: Fig. S3, Fig. S4, Fig. S5, Fig. S6]
